# Supplementary material for: Simulation of the Interactions of Arginine with Wild-Type GALT Enzyme and the Classic Galactosemia-Related Mutant p.Q188R by a Computational Approach
Source: Molecules. 2021 Oct 7;26(19):6061. doi: 10.3390/molecules26196061 (PMC8513022; doi:10.3390/molecules26196061)
Supplement: Supplementary file 1 [file molecules-26-06061-s001.zip]

Archive with 2 entries (2 files):
- supplFigures-siArg_sito+cavita-rev.pdf
- supplFiles-siArg_sito+cavita-rev.pdf
